# Supplementary material for: Genetic Association of Mood Swings with Lung Function and Respiratory Diseases
Source: J Pers Med. 2025 Nov 12;15(11):550. doi: 10.3390/jpm15110550 (PMC12653518; doi:10.3390/jpm15110550)
Supplement: Supplementary file 1 [file jpm-15-00550-s001.zip]

Archive with 2 entries (2 files):
- Supplementary Table.xlsx
- Supplentary Figure.pdf
