# Supplementary material for: Genetic Association of Mood Swings with Lung Function and Respiratory Diseases
Source: J Pers Med. 2025 Nov 12;15(11):550. doi: 10.3390/jpm15110550 (PMC12653518; doi:10.3390/jpm15110550)
Supplement: Supplementary file 1 [file jpm-15-00550-s001.zip › Supplementary Table.xlsx]

## Sheet: Table legend
Table legend
Table S1. Details of GWAS summary data.
Table S2. Results from local genetic correlation analysis conducted for mood swings and lung function and respiratory diseases.
Table S3. Significant pleiotropic SNPs identified by cross-trait meta-analysis (PCPASSOC < 5 × 10-8 and Psingle-trait < 1 × 10-5, clumping r2= 0.2).
Table S4. Results from colocalization analysis for each pleiotropic locus identified from CPASSOC.
Table S5. Shared significant expression-trait associations between mood swings and FEV1 from TWAS after conditional and joint analysis.
Table S6. Shared significant expression-trait associations between mood swings and FVC from TWAS after conditional and joint analysis.
Table S7. Shared significant expression-trait associations between mood swings and FEV1/FVC from TWAS after conditional and joint analysis.
Table S8. Shared significant expression-trait associations between mood swings and PEF from TWAS after conditional and joint analysis.
Table S9. Details of instrumental variables selected for mood swings.
Table S10. Mediation effect of BMI in the association between mood swings and lung function and respiratory diseases.

## Sheet: Table S1
Table S1. Information of Summary Statistics Used in This Study.
Phenotype	Ncases	Ncontrols	Consortium	Population	Year	Data source
Discovery cohort
Mood swings	168180	205553	UK Biobank	European	2019	PMID: 29500382
FEV1	400052		UK Biobank and SpiroMeta	European	2019	PMID: 30804560
FVC	400052		UK Biobank and SpiroMeta	European	2019	PMID: 30804560
FEV1/FVC	400052		UK Biobank and SpiroMeta	European	2019	PMID: 30804560
PEF	345265		UK Biobank and SpiroMeta	European	2019	PMID: 30804560
Asthma	56167	352255	UK Biobank	European	2021	PMID: 34103634
COPD	18266	311286	FinnGen	European	2023	www.finngen.fi/en
MR replication cohort
FEV1	79055		SpiroMeta	European	2019	PMID: 30804560
FVC	79055		SpiroMeta	European	2019	PMID: 30804560
FEV1/FVC	79055		SpiroMeta	European	2019	PMID: 30804560
PEF	24218		SpiroMeta	European	2019	PMID: 30804560
FEV1, forced expired volume in 1 second; FVC, forced vital capacity; PEF, peak expiratory flow; COPD, chronic obstructive pulmonary diseases.

## Sheet: Table S2
Table S2. Results from local genetic correlation analysis conducted for mood swings and lung function and respiratory diseases.
Type	Chromosome	Start position	End position	Local genetic covariance	Local genetic correlation	Local heritability of trait1	Local heritability of trait2	Variance	P value	Number of SNPs
mood_FEV1	1	32042540	34016219	-0.0001484	-0.993478	0.00010155	0.00021976	1.03e-09	3.92e-06	477
mood_FEV1	17	14860784	16319512	-0.0001824	-1.0887	0.0001146	0.00024483	1.14e-09	6.95e-08	481
mood_FVC	8	141358681	143750205	0.00018167	0.705192	0.00031175	0.0002129	1.65e-09	7.88e-06	863
mood_FVC	17	14860784	16319512	-0.0001928	-1.0567	0.0001146	0.0002906	1.21e-09	3.04e-08	481
mood_FEV1_to_FVC	1	175385076	176416712	-0.0001042	-0.997965	8.64e-05	0.00012607	5.73e-10	1.34e-05	350
mood_FEV1_to_FVC	6	142036912	143719278	0.00040162	0.453755	0.00021804	0.00359299	8.46e-09	1.26e-05	585
mood_FEV1_to_FVC	8	141358681	143750205	-0.0002209	-0.821551	0.00031175	0.00023195	1.47e-09	8.42e-09	863
mood_FEV1_to_FVC	10	12092208	12798954	0.00018926	0.724471	5.21e-05	0.00130976	1.71e-09	4.57e-06	354
mood_FEV1_to_FVC	16	74730819	75517115	0.0001263		-1.01e-06	0.00138291	8.25e-10	1.09e-05	272
mood_FEV1_to_FVC	21	18457828	19151566	0.00011081	1.76666	2.29e-05	0.00017145	6.62e-10	1.65e-05	224
mood_PEF	7	80547047	82758529	-0.0001992	-1.0543	0.00017552	0.00020332	2.15e-09	1.73e-05	845
mood_PEF	8	141358681	143750205	-0.0001897	-0.820178	0.00031175	0.00017158	1.39e-09	3.52e-07	863
mood_PEF	12	108506696	110111462	-0.000143	-1.06765	0.00012929	0.0001388	1.13e-09	2.03e-05	677
mood_PEF	16	74730819	75517115	0.0001074		-1.01e-06	0.00092164	5.76e-10	7.7e-06	272
mood_asthma	17	14860784	16319512	0.00010399	1.15072	0.00011421	7.15e-05	5.29e-10	6.18e-06	473

## Sheet: Table S3
Table S3. Significant pleiotropic SNPs identified by cross-trait meta-analysis (PCPASSOC < 5 × 10-8 and Psingle-trait < 1 × 10-5, clumping r2= 0.2).
SNP	Novel SNPs	Chromosome: BP	A1	A2	Mood swings		Lung function		PCPASSOC	Genes within clumping range	Linear closest genes
					Beta	P value	Beta	P value
Mood swings and FEV1
rs4585149	No	3q25.32	T	C	-0.0139658	4.893e-06	0.0145	2.086e-06	1.20043e-10	—	—
rs695238	No	3p21.31	A	C	-0.0109759	2.121e-06	0.0162	4.892e-12	3.67781e-17	AMIGO3,AMT,APEH,BSN,BSN-AS2,CAMKV,CDHR4,DAG1,FAM212A,GMPPB,GPX1,IP6K1,MIR5193,MON1A,MST1,MST1R,NICN1,RBM5,RBM5-AS1,RBM6,RHOA,RNF123,SEMA3F,TCTA,TRAIP,UBA7	TRAIP
rs10484868	Novel SNPs	6q16.1	T	C	-0.0117857	3.905e-07	0.0104	9.65e-06	2.29933e-11	MIR2113	RP11-436D23.1
rs38324	Novel SNPs	7q11.22	T	C	-0.0147516	1.443e-06	0.015	7.156e-07	6.15949e-12	AUTS2	AUTS2
rs6965423	Novel SNPs	7q21.11	T	C	-0.0107336	4.097e-06	0.0127	5.733e-08	9.97681e-13	PCLO	PCLO
rs1230077	No	17q21.31	A	G	-0.0131299	2.666e-08	0.018	5.523e-14	7.01988e-21	ARHGAP27,MIR4315-1,MIR4315-2,PLEKHM1	ARHGAP27, AC091132.2, AC003070.1, AC217778.3
rs1467967	No	17q21.31	A	G	0.01276	3.174e-07	-0.0137	6.698e-08	8.18313e-14	KANSL1,MAPT,MAPT-IT1,STH	MAPT, RP11-669E14.4, AC217779.2
rs199456	No	17q21.31	T	C	0.0245931	8.819e-18	-0.0383	2.887e-41	5.07463e-60	NSF,WNT3	NSF, RPS7P11
rs3809857	No	17q21.31	T	G	-0.0112197	7.112e-06	0.02	1.233e-15	2.52514e-19	NSF,WNT3	WNT3
rs55938136	No	17q21.31	A	G	-0.0253089	2.085e-19	0.0412	1.833e-47	3.99626e-68	CRHR1	CRHR1, AC217770.1
rs56328224	No	17q21.31	T	C	0.0252302	2.761e-19	-0.0412	2.848e-47	5.1149e-65	ARHGAP27,MIR4315-1,MIR4315-2,PLEKHM1	PLEKHM1
rs79772576	No	17q21.31	A	G	-0.0251804	2.803e-19	0.0419	5.125e-49	2.03734e-69	CRHR1,CRHR1-IT1,KANSL1,KANSL1-AS1,LOC644172,MAPT,MAPT-AS1,MAPT-IT1,MGC57346,SPPL2C,STH	MAPT, KANSL1, AC217779.2, AC217772.1
rs12967855	No	18q12.2	A	G	0.0167074	1.054e-11	-0.0119	1.727e-06	4.33865e-16	CELF4,MIR4318	CELF4
rs784256	No	18q21.2	A	G	0.020839	3.698e-12	-0.0165	3.471e-08	1.19058e-18	LOC101927273,MIR4529,TCF4	RP11-397A16.1
Mood swings and FVC
rs12566840	No	1p13.3	A	G	0.0138229	3.473e-08	-0.0114	8.2e-06	9.41717e-12	—	RP11-233E12.1
rs17131213	Novel SNPs	1p22.2	A	T	-0.0121916	9.025e-07	0.0112	8.73e-06	1.08646e-10	—	RP4-665J23.1
rs4585149	No	3q25.32	T	C	-0.0139658	4.893e-06	0.0157	3.63e-07	2.71221e-11	—	—
rs695238	No	3p21.31	A	C	-0.0109759	2.121e-06	0.0138	5.01e-09	2.53232e-13	AMIGO3,AMT,APEH,BSN,BSN-AS2,CAMKV,CDHR4,DAG1,FAM212A,GMPPB,GNAT1,GPX1,IP6K1,MIR5193,MON1A,MST1,MST1R,NICN1,RBM5,RBM5-AS1,RBM6,RHOA,RNF123,SEMA3F,SLC38A3,TCTA,TRAIP,UBA7	TRAIP
rs9490001	Novel SNPs	6q16.1	T	C	0.011798	3.768e-07	-0.0105	9.06e-06	8.36738e-11	MIR2113	RP11-436D23.1
rs38322	No	7q11.22	A	C	0.0145772	1.849e-06	-0.0178	5.48e-09	7.52009e-14	AUTS2	AUTS2
rs28427480	No	9q22.32	A	C	-0.0189319	1.802e-06	-0.0438	2.14e-27	6.55737e-33	LOC100507346,PTCH1	PTCH1, RP11-435O5.5
rs1230077	No	17q21.31	A	G	-0.0131299	2.666e-08	0.0181	7.69e-14	1.59592e-20	ARHGAP27,MIR4315-1,MIR4315-2,PLEKHM1	ARHGAP27, AC091132.2, AC003070.1, AC217778.3
rs1467967	No	17q21.31	A	G	0.01276	3.174e-07	-0.0135	1.1e-07	8.57382e-13	MAPT,MAPT-IT1	MAPT, RP11-669E14.4, RP11-669E14.4, AC217779.2
rs17665188	No	17q21.31	T	C	-0.0253299	1.461e-18	0.0402	1.02e-42	1.59664e-60	ARL17A,ARL17B,LRRC37A,LRRC37A2,NSF,NSFP1,WNT3	ARL17B, AC138688.4
rs199505	No	17q21.31	A	G	0.0239601	3.965e-17	-0.0381	1.52e-40	8.31444e-55	WNT3	WNT3
rs3809857	No	17q21.31	T	G	-0.0112197	7.112e-06	0.023	6.16e-20	1.15593e-22	NSF,WNT3	WNT3
rs55657917	No	17q21.31	T	G	-0.026183	2.81e-20	0.0407	5.09e-45	1.0857e-63	ARHGAP27,CRHR1,CRHR1-IT1,KANSL1,KANSL1-AS1,LOC644172,LRRC37A4P,MAPT,MAPT-AS1,MAPT-IT1,MGC57346,MIR4315-1,MIR4315-2,PLEKHM1,SPPL2C,STH	CRHR1, AC217770.2
rs55938136	No	17q21.31	A	G	-0.0253089	2.085e-19	0.0401	1.54e-44	1.97953e-61	CRHR1	CRHR1, AC217770.1
rs17417046	No	18q21.2	T	C	0.0137728	3.975e-09	0.013	2.76e-08	1.47095e-17	DCC	DCC
Mood swings and FEV1/FVC
rs638880	Novel SNPs	6q24.2	T	G	0.011384	7.578e-06	0.0118	6.83e-06	4.35476e-10	HIVEP2	HIVEP2
rs9650651	Novel SNPs	8p23.1	A	C	-0.0107823	5.092e-06	-0.0124	2.69e-07	1.12823e-11	C8orf74,MIR1322,MSRA,PINX1,PRSS55,RP1L1,SOX7,XKR6	MSRA
rs16909922	No	9q22.32	A	G	-0.0186919	2.433e-06	0.0514	3.31e-36	5.25255e-37	LOC100507346,PTCH1	PTCH1, RP11-435O5.5
rs11214436	No	11q23.2	T	G	0.0106213	9.191e-06	-0.0114	3.61e-06	5.4354e-10	NCAM1	NCAM1, RP11-629G13.1
rs4899532	No	14q24.3	A	G	-0.0158772	2.277e-09	0.0151	4.08e-08	1.70969e-15	AREL1,DLST,FCF1,PROX2,RPS6KL1,YLPM1	SNORA7, AREL1, AC007956.1
rs13057907	No	22q13.2	A	G	-0.0117083	6.249e-07	-0.0143	2.21e-09	1.29131e-14	ACO2,C22orf46,CHADL,CSDC2,DESI1,EP300,EP300-AS1,L3MBTL2,MEI1,MIR1281,MIR6889,NHP2L1,PHF5A,PMM1,POLR3H,RANGAP1,TEF,TOB2,XRCC6,ZC3H7B	ZC3H7B
Mood swings and PEF
rs34668726	No	2p24.1	C	G	-0.0145187	3.472e-06	0.0159	2.47e-06	1.84823e-10	ATAD2B,C2orf44,KLHL29,MFSD2B,UBXN2A	KLHL29
rs2246832	No	3p21.31	A	T	-0.0110942	1.704e-06	0.0148	4.02e-09	1.76843e-13	AMIGO3,AMT,APEH,BSN,BSN-AS2,CAMKV,CDHR4,DAG1,FAM212A,GMPPB,GPX1,IP6K1,MIR5193,MON1A,MST1,MST1R,NICN1,RBM5,RBM5-AS1,RBM6,RHOA,RNF123,SEMA3F,TCTA,TRAIP,UBA7	TRAIP
rs6580550	No	5q32	T	C	0.0103227	8.941e-06	-0.0304	4.17e-33	2.54033e-35	FBXO38,HTR4,LOC102546294,SPINK7,SPINK9	HTR4
rs28541530	No	7p15.3	A	G	-0.0117475	2.446e-06	0.0127	2.19e-06	1.13066e-10	SP4	SP4
rs6965423	No	7q21.11	T	C	-0.0107336	4.097e-06	0.014	3.13e-08	2.55056e-12	PCLO	PCLO
rs1230077	No	17q21.31	A	G	-0.0131299	2.666e-08	0.0119	3.65e-06	2.32713e-12	ARHGAP27,MIR4315-1,MIR4315-2,PLEKHM1	ARHGAP27, AC091132.2, AC003070.1, AC217778.3
rs17665188	No	17q21.31	T	C	-0.0253299	1.461e-18	0.0224	3.82e-13	7.60808e-30	ARL17A,ARL17B,LRRC37A,LRRC37A2,NSF,NSFP1,WNT3	ARL17B, AC138688.4
rs199505	No	17q21.31	A	G	0.0239601	3.965e-17	-0.02	5.75e-11	7.21535e-26	WNT3	WNT3
rs55657917	No	17q21.31	T	G	-0.026183	2.81e-20	0.0234	1.45e-14	1.36676e-33	ARHGAP27,CRHR1,CRHR1-IT1,KANSL1,KANSL1-AS1,LOC644172,LRRC37A4P,MAPT,MAPT-AS1,MAPT-IT1,MGC57346,MIR4315-1,MIR4315-2,PLEKHM1,SPPL2C,STH	CRHR1, AC217770.2
rs55938136	No	17q21.31	A	G	-0.0253089	2.085e-19	0.0229	2.71e-14	4.03564e-32	CRHR1	CRHR1, AC217770.1
Mood swings and asthma
rs11168048	No	5q32	T	C	0.01371	5.225e-09	-0.0519254	6.61653e-07	5.27137e-14	FBXO38,HTR4,LOC102546294,SPINK7,SPINK9	HTR4
Mood swings and COPD
rs2122190	Novel SNPs	5q23.1	T	C	-0.0154964	2.683e-06	-0.0733827	1.92442e-07	1.47852e-11	PRR16	PRR16
rs6860087	No	5q32	A	T	-0.0133372	1.536e-08	-0.051053	9.31773e-06	8.43684e-12	HTR4	HTR4

## Sheet: Table S4
Table S4. Results from colocalization analysis for each pleiotropic locus identified from CPASSOC.
Index SNP	Chr	Bp	Mood swings		Lung function		PCPASSOC	PP.H0.abf	PP.H1.abf	PP.H2.abf	PP.H3.abf	PP.H4.abf
			Beta	P value	Beta	P value
Mood swings and FEV1
rs4585149	3	157493952	-0.0139658	4.893e-06	0.0145	2.086e-06	1.20043e-10	9.51e-12	1.94e-12	0.829769	0.169169	0.00106232
rs695238	3	49869158	-0.0109759	2.121e-06	0.0162	4.892e-12	3.67781e-17	2.49e-09	9.83e-08	0.00859593	0.338883	0.652521
rs10484868	6	98332622	-0.0117857	3.905e-07	0.0104	9.65e-06	2.29933e-11	0.00107307	0.322398	0.00104634	0.314007	0.361476
rs38324	7	70050621	-0.0147516	1.443e-06	0.015	7.156e-07	6.15949e-12	0.00130945	0.00453742	0.0173431	0.0591785	0.917631
rs6965423	7	82516530	-0.0107336	4.097e-06	0.0127	5.733e-08	9.97681e-13	0.00022074	0.00041838	0.140908	0.26648	0.591974
rs1230077	17	43496218	-0.0131299	2.666e-08	0.018	5.523e-14	7.01988e-21	4.56e-60	2.2e-45	1.11e-15	0.533906	0.466094
rs1467967	17	43986179	0.01276	3.174e-07	-0.0137	6.698e-08	8.18313e-14	1.54e-60	9.78e-46	1.12e-15	0.713247	0.286753
rs199456	17	44797919	0.0245931	8.819e-18	-0.0383	2.887e-41	5.07463e-60	1.57e-53	1.13e-41	4.07e-14	0.0284082	0.971592
rs3809857	17	44848314	-0.0112197	7.112e-06	0.02	1.233e-15	2.52514e-19	2.07e-53	1.32e-41	3.63e-14	0.0220811	0.977919
rs55938136	17	43798360	-0.0253089	2.085e-19	0.0412	1.833e-47	3.99626e-68	1.54e-60	9.78e-46	1.12e-15	0.7131	0.2869
rs56328224	17	43572419	0.0252302	2.761e-19	-0.0412	2.848e-47	5.1149e-65	3.37e-60	1.85e-45	1.09e-15	0.598702	0.401298
rs79772576	17	44106220	-0.0251804	2.803e-19	0.0419	5.125e-49	2.03734e-69	1.54e-60	9.78e-46	1.12e-15	0.712986	0.287014
rs12967855	18	35138245	0.0167074	1.054e-11	-0.0119	1.727e-06	4.33865e-16	1.08e-07	0.00756082	2.12e-06	0.147015	0.845422
rs784256	18	53398626	0.020839	3.698e-12	-0.0165	3.471e-08	1.19058e-18	1.34e-09	0.00181171	2.16e-07	0.29265	0.705538
Mood swings and FVC
rs12566840	1	107371457	0.0138229	3.473e-08	-0.0114	8.2e-06	9.41717e-12	0.00068051	0.0271151	0.00399039	0.158189	0.810025
rs17131213	1	91291013	-0.0121916	9.025e-07	0.0112	8.73e-06	1.08646e-10	0.0119753	0.0129915	0.109036	0.11754	0.748457
rs4585149	3	157493952	-0.0139658	4.893e-06	0.0157	3.63e-07	2.71221e-11	8.74e-17	1.78e-17	0.829782	0.169171	0.00104735
rs695238	3	49869158	-0.0109759	2.121e-06	0.0138	5.01e-09	2.53232e-13	1.15e-05	0.00045526	0.00985061	0.388493	0.601189
rs9490001	6	98331133	0.011798	3.768e-07	-0.0105	9.06e-06	8.36738e-11	0.00130679	0.39259	0.00095304	0.285995	0.319155
rs38322	7	70051633	0.0145772	1.849e-06	-0.0178	5.48e-09	7.52009e-14	1.67e-05	5.8e-05	0.0133359	0.0452683	0.941321
rs28427480	9	98264942	-0.0189319	1.802e-06	-0.0438	2.14e-27	6.55737e-33	5.68e-24	2.19e-23	0.00658706	0.0244253	0.968988
rs1230077	17	43496218	-0.0131299	2.666e-08	0.0181	7.69e-14	1.59592e-20	1.43e-55	6.9e-41	1.33e-15	0.640986	0.359014
rs1467967	17	43986179	0.01276	3.174e-07	-0.0135	1.1e-07	8.57382e-13	8.08e-56	5.13e-41	1.17e-15	0.741947	0.258053
rs17665188	17	44357351	-0.0253299	1.461e-18	0.0402	1.02e-42	1.59664e-60	1.5e-55	4.27e-41	2.06e-15	0.58705	0.41295
rs199505	17	44859410	0.0239601	3.965e-17	-0.0381	1.52e-40	8.31444e-55	3.91e-48	9.56e-37	8.08e-14	0.0187814	0.981219
rs3809857	17	44848314	-0.0112197	7.112e-06	0.023	6.16e-20	1.15593e-22	4.05e-51	2.57e-39	1.78e-14	0.0103036	0.989696
rs55657917	17	43844560	-0.026183	2.81e-20	0.0407	5.09e-45	1.0857e-63	8.07e-56	5.13e-41	1.17e-15	0.741793	0.258207
rs55938136	17	43798360	-0.0253089	2.085e-19	0.0401	1.54e-44	1.97953e-61	8.08e-56	5.13e-41	1.17e-15	0.741651	0.258349
rs17417046	18	50984997	0.0137728	3.975e-09	0.013	2.76e-08	1.47095e-17	1.03e-07	0.00023626	0.00034495	0.791902	0.207517
Mood swings and FEV1/FVC
rs638880	6	143083063	0.011384	7.578e-06	0.0118	6.83e-06	4.35476e-10	7.36e-165	1.95e-161	0.00037709	0.999599	2.3806e-05
rs9650651	8	10267540	-0.0107823	5.092e-06	-0.0124	2.69e-07	1.12823e-11	0.00057053	0.00200536	0.201363	0.70768	0.0883812
rs16909922	9	98265901	-0.0186919	2.433e-06	0.0514	3.31e-36	5.25255e-37	7.09e-32	2.74e-31	0.00685312	0.0254523	0.967695
rs11214436	11	112830782	0.0106213	9.191e-06	-0.0114	3.61e-06	5.4354e-10	3.81e-05	0.100288	0.00034019	0.896392	0.00294216
rs4899532	14	75174132	-0.0158772	2.277e-09	0.0151	4.08e-08	1.70969e-15	1.74e-07	0.00011029	0.00094448	0.599114	0.399831
rs13057907	22	41714912	-0.0117083	6.249e-07	-0.0143	2.21e-09	1.29131e-14	5.95e-09	0.00014281	4.16e-05	0.998945	0.000870681
Mood swings and PEF
rs34668726	2	23895901	-0.0145187	3.472e-06	0.0159	2.47e-06	1.84823e-10	0.00326372	0.00300869	0.342349	0.315261	0.336118
rs2246832	3	49881134	-0.0110942	1.704e-06	0.0148	4.02e-09	1.76843e-13	3.16e-06	0.00012443	0.00842577	0.331647	0.659799
rs6580550	5	147856232	0.0103227	8.941e-06	-0.0304	4.17e-33	2.54033e-35	1.82e-29	2.44e-27	0.00655287	0.875334	0.118113
rs28541530	7	21531161	-0.0117475	2.446e-06	0.0127	2.19e-06	1.13066e-10	0.0289438	0.0248149	0.191886	0.163923	0.590432
rs6965423	7	82516530	-0.0107336	4.097e-06	0.014	3.13e-08	2.55056e-12	0.0007639	0.00143878	0.0467285	0.0871478	0.863921
rs1230077	17	43496218	-0.0131299	2.666e-08	0.0119	3.65e-06	2.32713e-12	9.45e-26	4.57e-11	1.08e-15	0.519924	0.480076
rs17665188	17	44357351	-0.0253299	1.461e-18	0.0224	3.82e-13	7.60808e-30	1.34e-25	3.83e-11	1.99e-15	0.566928	0.433072
rs199505	17	44859410	0.0239601	3.965e-17	-0.02	5.75e-11	7.21535e-26	3.42e-19	8.38e-08	8.28e-14	0.0192811	0.980719
rs55657917	17	43844560	-0.026183	2.81e-20	0.0234	1.45e-14	1.36676e-33	5.04e-26	3.2e-11	1.03e-15	0.655307	0.344693
rs55938136	17	43798360	-0.0253089	2.085e-19	0.0229	2.71e-14	4.03564e-32	5.04e-26	3.2e-11	1.03e-15	0.65526	0.34474
Mood swings and asthma
rs6889822	5	147846707	0.0139498	4.656e-09	0.0582255	3.81101e-08	5.27137e-14	3.85e-06	0.00051366	0.00015493	0.0197474	0.979936
Mood swings and COPD
rs2122190	5	119964324	-0.0154964	2.683e-06	-0.0733827	1.92442e-07	1.47852e-11	1.52e-05	0.00015187	0.0895516	0.897176	0.0132122
rs6860087	5	147840828	-0.0133372	1.536e-08	-0.051053	9.31773e-06	8.43684e-12	0.00050058	0.0668323	0.00031409	0.0423505	0.93729

## Sheet: Table S5
Table S5. Shared significant expression-trait associations between mood swings and FEV1 from TWAS after conditional and joint analysis.
TWAS Gene	CHR	No. SNPs	Tissue	Mood swings TWAS					FEV1 TWAS
				BEST.GWAS.ID	TWAS.Z	PTWAS	FDR		BEST.GWAS.ID	TWAS.Z	PTWAS	FDR
ARHGAP27	17	183	Stomach	rs8072451	8.96	4.22e-19	2.108e-17		rs17762769	-14.42	3.82e-47	1.9864e-45
ARL17B	17	143	Brain_Cerebellum	rs199443	8.61	1.13e-15	2.91917e-14		rs199533	-13.46	3.91e-38	1.01008e-36
CDHR4	3	327	Colon_Sigmoid	rs17080528	-4.92	3.3e-07	6.5697e-05		rs7648987	-6.92	3.55e-12	4.24817e-10
CRHR1	17	34	Esophagus_Gastroesophageal_Junction	rs8072451	8.96	2.93e-19	4.51836e-17		rs17762769	-14.42	2.59e-47	4.8664e-45
CRHR1	17	33	Skin_Not_Sun_Exposed_Suprapubic	rs8072451	8.96	2.31e-19	3.07764e-17		rs17762769	-14.42	1.99e-47	4.2024e-45
FMNL1	17	264	Brain_Cerebellar_Hemisphere	rs11012	8.31	9.57e-17	2.29117e-15		rs11012	-13.04	6.97e-39	1.89584e-37
FMNL1	17	264	Brain_Cerebellum	rs11012	8.31	9.57e-17	2.61768e-15		rs11012	-13.04	6.97e-39	1.9065e-37
FMNL1-DT	17	264	Brain_Cerebellum	rs11012	8.31	1.14e-11	2.30478e-10		rs11012	-13.04	4.62e-19	8.95125e-18
GMPPB	3	320	Spleen	rs17080528	-4.92	6.81e-07	0.000120047		rs7648987	-6.92	2.87e-13	4.7929e-11
GPX1	3	277	Brain_Caudate_basal_ganglia	rs34759087	-5.91	2.19e-07	6.2634e-05		rs7648987	-6.92	4.95e-08	3.53925e-06
GPX1	3	277	Brain_Cerebellar_Hemisphere	rs34759087	-5.91	3.32e-09	1.12548e-06		rs7648987	-6.92	2.37e-10	1.60686e-08
GPX1	3	277	Brain_Frontal_Cortex_BA9	rs34759087	-5.91	9.33e-08	2.50044e-05		rs7648987	-6.92	2.18e-12	2.9212e-10
IP6K1	3	324	Artery_Tibial	rs17080528	-4.92	3.33e-07	7.53412e-05		rs7648987	-6.92	2.42e-14	6.7276e-12
KANSL1	17	47	Brain_Cerebellar_Hemisphere	rs8072451	8.96	6.63e-14	1.34921e-12		rs17762769	-14.42	4.47e-33	9.59874e-32
KANSL1	17	47	Brain_Cerebellum	rs8072451	8.96	8.99e-13	1.90016e-11		rs17762769	-14.42	5.13e-28	1.0843e-26
KANSL1-AS1	17	29	Vagina	rs8072451	8.96	4.22e-19	1.18207e-17		rs17762769	-14.42	3.82e-47	1.37825e-45
LINC02210	17	89	Breast_Mammary_Tissue	rs8072451	8.96	3.57e-19	3.2895e-17		rs17762769	-14.42	2.31e-47	3.62656e-45
LINC02210	17	90	Muscle_Skeletal	rs8072451	8.96	2.43e-19	3.33e-17		rs17762769	-14.42	1.97e-47	3.40316e-45
LINC02210	17	91	Stomach	rs8072451	8.96	4.09e-19	2.108e-17		rs17762769	-14.42	2.52e-47	1.9864e-45
LRRC37A2	17	136	Brain_Cerebellum	rs199443	8.61	5.38e-15	1.31668e-13		rs199533	-13.46	3.75e-36	9.17763e-35
LRRC37A2	17	132	Brain_Hypothalamus	rs199443	8.61	4.73e-14	9.38117e-13		rs199533	-13.46	3.4e-32	6.22462e-31
MAPK8IP1P1	17	59	Brain_Hypothalamus	rs8072451	8.96	5.87e-21	1.39706e-18		rs17762769	-14.42	9.16e-47	2.7251e-45
MAPK8IP1P1	17	59	Skin_Sun_Exposed_Lower_leg	rs8072451	8.96	7.46e-20	4.7264e-17		rs17762769	-14.42	2.16e-47	3.28608e-45
MAPK8IP1P1	17	59	Whole_Blood	rs8072451	8.96	9.91e-21	5.42077e-18		rs17762769	-14.42	3.67e-49	2.00749e-46
PLEKHM1	17	158	Adipose_Visceral_Omentum	rs8072451	8.96	3.19e-19	3.09994e-17		rs17762769	-14.42	3.03e-47	4.15666e-45
RNF123	3	315	Adipose_Subcutaneous	rs17080528	-4.92	2.18e-07	0.000122516		rs7648987	-6.92	5.6e-15	1.5764e-12
RNF123	3	318	Adipose_Visceral_Omentum	rs17080528	-4.92	2.67e-07	0.000118014		rs7648987	-6.92	4.39e-15	9.7019e-13
RNF123	3	315	Breast_Mammary_Tissue	rs17080528	-4.92	2.84e-07	0.00010082		rs7648987	-6.92	4.38e-15	7.7745e-13
RNF123	3	316	Colon_Transverse	rs17080528	-4.92	2.54e-07	8.763e-05		rs7648987	-6.92	3.3e-15	5.6925e-13
RNF123	3	313	Esophagus_Gastroesophageal_Junction	rs17080528	-4.92	5.53e-09	2.12352e-06		rs7648987	-6.92	1.01e-15	3.8986e-13
RNF123	3	313	Esophagus_Mucosa	rs17080528	-4.92	1.02e-06	0.00027081		rs7648987	-6.92	3.12e-12	1.21599e-09
RNF123	3	313	Lung	rs17080528	-4.92	1.98e-07	9.603e-05		rs7648987	-6.92	5.65e-15	1.37013e-12
RNF123	3	313	Prostate	rs17080528	-4.92	1.74e-07	2.17375e-05		rs7648987	-6.92	2.7e-13	2.115e-11
RNF123	3	314	Thyroid	rs17080528	-4.92	3.38e-07	0.000182436		rs7648987	-6.92	1.08e-13	2.3796e-11

## Sheet: Table S6
Table S6. Shared significant expression-trait associations between mood swings and FVC from TWAS after conditional and joint analysis.
TWAS Gene	CHR	No. SNPs	Tissue	Mood swings TWAS					FVC TWAS
				BEST.GWAS.ID	TWAS.Z	PTWAS	FDR		BEST.GWAS.ID	TWAS.Z	PTWAS	FDR
ARHGAP27	17	180	Cells_EBV-transformed_lymphocytes	rs8072451	8.96	3.82e-19	1.4348e-17		rs8072451	-14.04	8.14e-45	4.012e-43
ARHGAP27	17	183	Stomach	rs8072451	8.96	4.22e-19	2.108e-17		rs8072451	-14.04	1.18e-44	6.136e-43
ARL17B	17	143	Brain_Cerebellum	rs199443	8.61	1.13e-15	2.91917e-14		rs199533	-13.57	2.46e-40	7.14937e-39
CDHR4	3	327	Colon_Sigmoid	rs17080528	-4.92	3.3e-07	6.5697e-05		rs695238	-5.85	3.74e-09	4.47553e-07
CRHR1	17	33	Skin_Not_Sun_Exposed_Suprapubic	rs8072451	8.96	2.31e-19	3.07764e-17		rs8072451	-14.04	1.52e-45	9.3936e-43
FMNL1	17	264	Brain_Cerebellar_Hemisphere	rs11012	8.31	9.57e-17	2.29117e-15		rs11012	-13.16	1.49e-39	4.0528e-38
FMNL1	17	264	Brain_Cerebellum	rs11012	8.31	9.57e-17	2.61768e-15		rs11012	-13.16	1.49e-39	4.07559e-38
FMNL1-DT	17	264	Brain_Cerebellum	rs11012	8.31	1.14e-11	2.30478e-10		rs11012	-13.16	1.23e-19	2.48674e-18
GPX1	3	277	Brain_Hippocampus	rs34759087	-5.91	6.43e-08	1.27314e-05		rs695238	-5.85	1.12e-06	5.544e-05
INKA1	3	315	Muscle_Skeletal	rs17080528	-4.92	2.12e-07	0.000111724		rs695238	-5.85	9.64e-10	1.48878e-07
IP6K1	3	324	Artery_Tibial	rs17080528	-4.92	3.33e-07	7.53412e-05		rs695238	-5.85	9.28e-10	1.71989e-07
KANSL1	17	47	Brain_Cerebellar_Hemisphere	rs8072451	8.96	6.63e-14	1.34921e-12		rs8072451	-14.04	6.78e-36	1.5368e-34
KANSL1	17	47	Brain_Cerebellum	rs8072451	8.96	8.99e-13	1.90016e-11		rs8072451	-14.04	9.8e-32	2.17e-30
KANSL1-AS1	17	29	Vagina	rs8072451	8.96	4.22e-19	1.18207e-17		rs8072451	-14.04	1.18e-44	3.15029e-43
LINC02210	17	89	Brain_Putamen_basal_ganglia	rs8072451	8.96	2.69e-19	2.17605e-17		rs8072451	-14.04	2.63e-45	6.853e-43
LINC02210	17	90	Muscle_Skeletal	rs8072451	8.96	2.43e-19	3.33e-17		rs8072451	-14.04	2.75e-45	7.13625e-43
LINC02210	17	91	Stomach	rs8072451	8.96	4.09e-19	2.108e-17		rs8072451	-14.04	5.33e-45	6.136e-43
LRRC37A	17	79	Brain_Cerebellar_Hemisphere	rs8072451	8.96	1.77e-13	3.43043e-12		rs8072451	-14.04	2.56e-26	4.74764e-25
LRRC37A2	17	136	Brain_Cerebellum	rs199443	8.61	5.38e-15	1.31668e-13		rs199533	-13.57	1.79e-36	4.16175e-35
LRRC37A2	17	132	Brain_Hypothalamus	rs199443	8.61	4.73e-14	9.38117e-13		rs199533	-13.57	1.91e-31	3.49677e-30
MAPK8IP1P1	17	59	Brain_Hypothalamus	rs8072451	8.96	5.87e-21	1.39706e-18		rs8072451	-14.04	8.51e-47	2.02538e-44
MAPK8IP1P1	17	59	Skin_Sun_Exposed_Lower_leg	rs8072451	8.96	7.46e-20	4.7264e-17		rs8072451	-14.04	1.26e-46	8.4672e-44
MAPK8IP1P1	17	59	Whole_Blood	rs8072451	8.96	9.91e-21	5.42077e-18		rs8072451	-14.04	2.79e-48	1.52613e-45
MAPT	17	31	Spleen	rs8072451	8.96	3.7e-19	2.10977e-17		rs8072451	-14.04	7.09e-45	7.0115e-43
PLEKHM1	17	158	Adipose_Visceral_Omentum	rs8072451	8.96	3.19e-19	3.09994e-17		rs8072451	-14.04	5.08e-45	1.02329e-42
RNF123	3	315	Adipose_Subcutaneous	rs17080528	-4.92	2.18e-07	0.000122516		rs695238	-5.85	1.1e-09	3.0965e-07
RNF123	3	318	Adipose_Visceral_Omentum	rs17080528	-4.92	2.67e-07	0.000118014		rs695238	-5.85	1.3e-09	2.873e-07
RNF123	3	315	Breast_Mammary_Tissue	rs17080528	-4.92	2.84e-07	0.00010082		rs695238	-5.85	1.02e-09	1.8105e-07
RNF123	3	316	Colon_Transverse	rs17080528	-4.92	2.54e-07	8.763e-05		rs695238	-5.85	1.18e-09	1.357e-07
RNF123	3	313	Esophagus_Gastroesophageal_Junction	rs17080528	-4.92	5.53e-09	2.12352e-06		rs695238	-5.85	1.96e-10	3.7828e-08
RNF123	3	313	Esophagus_Mucosa	rs17080528	-4.92	1.02e-06	0.00027081		rs695238	-5.85	4.4e-09	6.75432e-07
RNF123	3	313	Lung	rs17080528	-4.92	1.98e-07	9.603e-05		rs695238	-5.85	1.18e-09	1.43075e-07
RNF123	3	313	Prostate	rs17080528	-4.92	1.74e-07	2.17375e-05		rs695238	-5.85	6.64e-10	5.20133e-08
RNF123	3	314	Thyroid	rs17080528	-4.92	3.38e-07	0.000182436		rs695238	-5.85	1.59e-09	5.25495e-07

## Sheet: Table S7
Table S7. Shared significant expression-trait associations between mood swings and FEV1/FVC from TWAS after joint analysis
TWAS Gene	CHR	No. SNPs	Tissue	Mood swings TWAS					FEV1/FVC TWAS
				BEST.GWAS.ID	TWAS.Z	PTWAS	FDR		BEST.GWAS.ID	TWAS.Z	PTWAS	FDR
DLST	14	381	Heart_Left_Ventricle	rs8022046	-5.68	1.89e-08	3.1563e-06		rs7155637	-6.44	7.25e-07	4.06e-05
DLST	14	380	Muscle_Skeletal	rs8022046	-5.68	7.33e-08	1.95711e-05		rs7155637	-6.44	7.09e-07	9.46515e-05
L3MBTL2	22	264	Brain_Frontal_Cortex_BA9	rs5995992	6.33	2.76e-09	3.9468e-07		rs139515	-5.99	2.94e-07	1.2996e-05
ZC2HC1C	14	417	Brain_Anterior_cingulate_cortex_BA24	rs8022046	-5.68	1.03e-08	9.579e-07		rs3825708	5.73	1.9e-07	5.89e-06

## Sheet: Table S8
Table S8. Shared significant expression-trait Associations between mood swings and PEF from TWAS after conditional and joint analysis.
TWAS Gene	CHR	No. SNPs	Tissue	Mood swings TWAS					PEF TWAS
				BEST.GWAS.ID	TWAS.Z	PTWAS	FDR		BEST.GWAS.ID	TWAS.Z	PTWAS	FDR
ARHGAP27	17	183	Stomach	rs8072451	8.96	4.22e-19	2.108e-17		rs17762954	-7.59	3.1e-14	1.209e-12
FMNL1	17	264	Brain_Cerebellar_Hemisphere	rs11012	8.31	9.57e-17	2.29117e-15		rs11012	-6.56	5.31e-11	1.14025e-09
FMNL1	17	264	Brain_Cerebellum	rs11012	8.31	9.57e-17	2.61768e-15		rs11012	-6.56	5.31e-11	1.07354e-09
KANSL1-AS1	17	29	Vagina	rs8072451	8.96	4.22e-19	1.18207e-17		rs17762954	-7.59	3.1e-14	9.03933e-13
LINC02210	17	89	Brain_Amygdala	rs8072451	8.96	4.65e-19	3.23268e-17		rs17762954	-7.59	3.6e-14	1.62192e-12
LRRC37A	17	79	Brain_Cerebellar_Hemisphere	rs8072451	8.96	1.77e-13	3.43043e-12		rs17762954	-7.59	2.45e-10	4.76e-09
RNF123	3	315	Adipose_Subcutaneous	rs17080528	-4.92	2.18e-07	0.000122516		rs2352974	-5.95	4.12e-08	2.31956e-05
RNF123	3	318	Adipose_Visceral_Omentum	rs17080528	-4.92	2.67e-07	0.000118014		rs2352974	-5.95	8.66e-08	1.91386e-05
RNF123	3	315	Breast_Mammary_Tissue	rs17080528	-4.92	2.84e-07	0.00010082		rs2352974	-5.95	6.48e-08	1.8815e-05
RNF123	3	313	Prostate	rs17080528	-4.92	1.74e-07	2.17375e-05		rs2352974	-5.95	9.44e-08	1.91525e-05

## Sheet: Table S9
Table S9. Details of instrumental variables selected for mood swings.
SNP	Chromosome	Position	Effect allele	Other allele	Beta	SE	EAF	Sample size	P-value	r2	F	Pleiotropic traits
rs12137936	1	72720357	C	G	-0.0152023	0.00250945	0.692863	371318	1.38e-09	9.84e-05	36.5269
rs11184994	1	107383738	T	C	0.0139252	0.00250769	0.691491	371318	2.82e-08	8.27e-05	30.7233
rs4651205	1	174872429	T	C	-0.0142117	0.0025863	0.28022	371318	3.91e-08	8.15e-05	30.2552	Alcohol consumption measurement
rs2678897	2	58169418	A	G	0.0141758	0.00239254	0.611438	371318	3.12e-09	9.55e-05	35.4587
rs35789697	2	144248718	A	G	-0.0143676	0.00241797	0.358174	371318	2.82e-09	9.49e-05	35.2446
rs11687833	2	199499356	T	C	0.0135122	0.00240989	0.3941	371318	2.06e-08	8.72e-05	32.3797
rs34759087	3	49162284	T	C	-0.0211964	0.00358956	0.117824	371318	3.53e-09	9.34e-05	34.6838	Coronary artery disease
rs9852417	3	65161154	A	C	-0.0132652	0.0023777	0.598536	371318	2.42e-08	8.46e-05	31.4032
rs600011	3	107295392	A	C	-0.0148997	0.0025535	0.70779	371318	5.38e-09	9.18e-05	34.101	Body height
rs68152875	5	23883384	A	C	-0.0137009	0.00238028	0.610068	371318	8.61e-09	8.93e-05	33.1649
rs6895295	5	107757238	T	C	0.01522	0.00278908	0.223658	371318	4.86e-08	8.04e-05	29.8727
rs6889822	5	147846707	A	G	0.0139498	0.00238092	0.614251	371318	4.66e-09	9.22e-05	34.2452
rs12524535	6	29551416	A	G	-0.0263343	0.00456638	0.930989	371318	8.06e-09	8.91e-05	33.0917
rs9344688	6	64750278	A	G	0.0140419	0.0024425	0.648182	371318	8.97e-09	8.99e-05	33.395
rs1890408	6	98330521	T	C	-0.01953	0.00354768	0.878874	371318	3.7e-08	8.12e-05	30.1562
rs67447472	6	143062216	T	G	0.024587	0.00380722	0.104156	371318	1.06e-10	0.000112813	41.8938
rs11509880	7	12261911	A	G	0.0160989	0.00243997	0.344232	371318	4.18e-11	0.00011701	43.4529	Myocardial infarction
rs1833070	7	126123306	A	G	-0.0133673	0.0024384	0.361165	371318	4.2e-08	8.25e-05	30.6191
rs1962104	8	141635329	T	C	-0.0151683	0.0023634	0.449625	371318	1.38e-10	0.000113871	42.2869	Heart failure
rs56318386	9	11703892	T	C	-0.017129	0.00282703	0.215156	371318	1.37e-09	9.91e-05	36.7974
rs1360379	9	23340616	T	C	-0.0143566	0.00236673	0.604417	371318	1.31e-09	9.86e-05	36.6009
rs10983783	9	120534666	T	G	-0.0133246	0.00232784	0.553347	371318	1.04e-08	8.78e-05	32.5901	Insomnia
rs4836789	9	122663466	T	C	-0.0134857	0.0023626	0.402872	371318	1.15e-08	8.75e-05	32.4933
rs7895261	10	58751054	T	G	0.0141286	0.0025665	0.71004	371318	3.7e-08	8.22e-05	30.5231
rs297346	11	16355771	A	G	0.0150068	0.00240764	0.366117	371318	4.58e-10	0.000104529	38.8173
rs11039149	11	47276675	A	G	-0.017658	0.00260827	0.730523	371318	1.29e-11	0.000122763	45.5894
rs12420205	11	113394035	T	C	0.016451	0.00250091	0.677505	371318	4.77e-11	0.000118263	43.9182	Alcohol use disorder measurement
rs28655666	12	122186317	A	G	-0.0144067	0.00232366	0.544253	371318	5.66e-10	0.000102963	38.2358
rs1373921	13	58634823	A	G	-0.0194784	0.00275003	0.769674	371318	1.41e-12	0.00013452	49.9563
rs9671386	14	75151047	A	G	0.0158514	0.00265117	0.743836	371318	2.24e-09	9.58e-05	35.5585
rs7202252	16	24741686	T	C	-0.0143284	0.00262424	0.266568	371318	4.75e-08	8.03e-05	29.8105
rs9929242	16	74142413	A	G	-0.0129793	0.00233105	0.528828	371318	2.57e-08	8.4e-05	31.1749
rs56059702	16	87414635	T	G	-0.0153469	0.00232952	0.556652	371318	4.47e-11	0.000116252	43.1712
rs55657917	17	43844560	T	G	-0.026183	0.00283796	0.786597	371318	2.81e-20	0.000230156	85.4803	Physical activity measurement
rs11082011	18	35145122	T	C	-0.0167217	0.00244971	0.656005	371318	8.74e-12	0.000126198	46.8651
rs17411061	18	50795113	T	C	0.0142359	0.00237186	0.405494	371318	1.94e-09	9.77e-05	36.2849
rs56403421	18	52765283	A	C	-0.0184876	0.00249294	0.672975	371318	1.21e-13	0.000150443	55.8704	Smoking status measurement
rs784256	18	53398626	A	G	0.020839	0.00299929	0.815002	371318	3.7e-12	0.000130952	48.6308
rs4578918	20	44721656	T	C	0.016085	0.0026556	0.256817	371318	1.38e-09	9.88e-05	36.6756
rs11090039	22	41496800	A	G	0.0164418	0.00257628	0.283315	371318	1.75e-10	0.000109781	40.7679	Insomnia measurement
F-statistic was calculated using the following formulas: R^2=2×beta^2×EAF×(1-EAF)/(2×beta^2×EAF×(1-EAF)+2×se^2×N×EAF×(1-EAF)) and F=R^2 (n-2)⁄(1-R^2) , where R^2 represents the phenotypic variance explained by a genetic instrument, EAF is the effect allele frequency. SNP, single nucleotide polymorphisms.

[truncated: 1 more sheets: Table S10]
